# Supplementary material for: Bacterial Community Composition and Structure in the Littoral of Rila Mountains Glacial Lakes
Source: Life (Basel). 2025 Dec 15;15(12):1921. doi: 10.3390/life15121921 (PMC12735276; doi:10.3390/life15121921)
Supplement: Supplementary file 1 [file life-15-01921-s001.zip]

Archive with 1 entries (1 files):
- life-3990977-supplementary.pdf
